# Supplementary material for: X-Mapper: fast and accurate sequence alignment via gapped x-mers
Source: Genome Biol. 2025 Jan 22;26:15. doi: 10.1186/s13059-024-03473-7 (PMC11755882; doi:10.1186/s13059-024-03473-7)
Supplement: Supplementary file 2 — Additional file 2: Table S1 NCBI genome identifiers for the 88 human gut microbiome genomes used in the consistency analysis [file 13059_2024_3473_MOESM2_ESM.txt]

Table S1: NCBI genome identifiers for the 88 human gut microbiome genomes used in the consistency analysis.
NCBI_genome_name	Genome_name_this_study
aa_0143_0037_f1	aa_BaCe_g0001
am_0224_0076_e12	am_EnDu_g0001
bf_0095_0037_d4	bf_BaOv_g0001
aa_0143_0055_b2	aa_BaDo_g0001
am_0171_0090_d7	am_EnMu_g0001
bf_0095_0037_h4	bf_BaUn_g0001
aa_0143_0005_d10	aa_BaFa_g0001
am_0001_0092_c8	am_EsCo_g0001
bf_0095_0016_f3	bf_BaVu_g0001
aa_0143_0055_e12	aa_BaFr_g0001
am_0025_0083_g8	am_FaCy_g0001
bj_0095_0019_e1	bj_BaCa_g0001
aa_0143_0055_b8	aa_BaOv_g0001
am_0025_0083_d10	am_FiSp_g0001
bj_0095_0018_a2	bj_BaUn_g0001
aa_0143_0005_a6	aa_BaVu_g0001
am_0224_0084_c7	am_FlPl_g0001
bj_0095_0018_c2	bj_BaVu_g0001
aa_0143_0055_a3	aa_BaXy_g0001
am_0025_0085_g4	am_HoMa_g0001
bj_0095_0037_f6	bj_BaXy_g0001
af_0058_0034_c11	af_BaCe_g0001
am_0171_0083_f7	am_LaSp_g0001
bk_0021_0020_c4	bk_BaCe_g0001
af_0058_0071_e1	af_BaDo_g0001
am_0006_0094_b10	am_PaDi_g0001
bk_0021_0063_h10	bk_BaOv_g0001
af_0058_0056_b8	af_BaFr_g0001
am_0224_0080_g11	am_PaEx_g0007
bk_0021_0020_f3	bk_BaSa_g0001
af_0058_0044_g1	af_BaSt_g0001
am_0070_0075_e9	am_PaMe_g0001
bk_0021_0037_h7	bk_BaTh_g0001
af_0058_0083_b3	af_BaTh_g0101
am_0025_0083_c9	am_PhFa_g0001
bk_0021_0020_h2	bk_BaUn_g0001
af_0058_0044_b1	af_BaUn_g0001
am_0003_0093_g11	am_PrMi_g0001
bq_0049_0022_d2	bq_BaCa_g0001
af_0058_0044_a2	af_BaVu_g0001
am_0003_0093_f10	am_PrNa_g0001
bq_0049_0037_h5	bq_BaCe_g0001
af_0058_0067_g5	af_BaXy_g0001
am_0070_0084_f3	am_RuLa_g0008
bq_0049_0072_a5	bq_BaDo_g0001
am_0171_0071_e8	am_AkMu_g0001
am_0171_0068_b1	am_RuTo_g0001
bq_0049_0022_g1	bq_BaFi_g0001
am_0001_0092_g7	am_AlOn_g0001
am_0171_0090_a1	am_StSa_g0001
bq_0049_0068_d8	bq_BaFr_g0001
am_0171_0057_a8	am_BaFr_g0003
am_0171_0035_e4	am_TuSa_g0001
bq_0049_0037_a5	bq_BaOv_g0001
am_0070_0075_h7	am_BA_g0001
an_0080_0058_c10	an_BaOv_g0001
bq_0049_0032_c5	bq_BaSa_g0001
am_0070_0085_d10	am_BaOv_g0001
an_0080_0058_a2	an_BaXy_g0001
bq_0049_0032_b1	bq_BaTh_g0001
am_0171_0057_b6	am_BaSa_g0008
ao_0067_0012_f4-BIS	ao_BaFr_g0001
bq_0049_0032_g10	bq_BaUn_g0001
am_0171_0078_a6	am_BaSt_g0001
ao_0067_0012_c6	ao_BaOv_g0001
bq_0049_0072_a2	bq_BaVu_g0001
am_0224_0080_g11-BIS	am_BaVu_g0001
ao_0067_0012_h8	ao_BaUn_g0001
bq_0049_0032_b10	bq_BaXy_g0001
am_0171_0078_d3	am_BaXy_g0001
ao_0067_0012_e10	ao_BaXy_g0001
cx_0004_0024_e1	cx_BaCa_g0001
am_0070_0075_c11	am_BiPs_g0001
av_0103_0014_e4	av_BaFr_g0001
cx_0004_0086_g7	cx_BaFa_g0001
am_0224_0076_a8	am_BL_g0001
av_0103_0015_e4	av_BaOv_g0001
cx_0004_0086_f10	cx_BaOv_g0001
am_0171_0051_f4	am_BlOb_g0001
av_0103_0014_d11	av_BaTh_g0001
cx_0004_0064_h6	cx_BaUn_g0001
am_0171_0051_e1	am_BlSp_g0001
av_0103_0014_c9	av_BaUn_g0001
cx_0004_0024_g1	cx_BaVu_g0001
am_0171_0090_a6	am_CoAe_g0001
av_0103_0014_g3	av_BaVu_g0001
am_0025_0085_d2	am_EnCl_g0001
bf_0095_0016_c3	bf_BaFa_g0001
